# Supplementary material for: The Drop-in-Drop Encapsulation in Chitosan and Sodium Alginate as a Method of Prolonging the Quality of Linseed Oil
Source: Polymers (Basel). 2018 Dec 6;10(12):1355. doi: 10.3390/polym10121355 (PMC6402032; doi:10.3390/polym10121355)
Supplement: Supplementary file 1 [file polymers-10-01355-s001.zip]

Archive with 1 entries (1 files):
- polymers-393650-SI.MOV
